# Supplementary material for: Fdo1, Fkh1, Fkh2, and the Swi6–Mbp1 MBF complex regulate Mcd1 levels to impact eco1 rad61 cell growth in Saccharomyces cerevisiae
Source: Genetics. 2024 Aug 7;228(2):iyae128. doi: 10.1093/genetics/iyae128 (PMC11457938; doi:10.1093/genetics/iyae128)
Supplement: iyae128_Supplementary_Data [file iyae128_supplementary_data.zip]

Archive with 14 entries (8 files):
- Figures_S1-S4_GENETICS-2024-307170/
- Figures_S1-S4_GENETICS-2024-307170/File S3/
- Figures_S1-S4_GENETICS-2024-307170/File S3/Figure S1.tif
- Figures_S1-S4_GENETICS-2024-307170/File S3/Figure S2.tif
- Figures_S1-S4_GENETICS-2024-307170/File S3/Figure S3.tif
- Figures_S1-S4_GENETICS-2024-307170/File S3/Figure S4.tif
- Figures_S1-S4_GENETICS-2024-307170/File S3/Supplemental Figure Legends.docx
- Table_S1_GENETICS-2024-307170/
- Table_S1_GENETICS-2024-307170/File S1/
- Table_S1_GENETICS-2024-307170/File S1/.DS_Store
- Table_S1_GENETICS-2024-307170/File S1/Table S1.docx
- Table_S2_GENETICS-2024-307170/
- Table_S2_GENETICS-2024-307170/File S2/
- Table_S2_GENETICS-2024-307170/File S2/Table S2.docx
